# Supplementary material for: Characterization of inner capsid σA protein as a virulence factor of the pteropine orthoreovirus
Source: PLoS Pathog. 2026 May 26;22(5):e1014252. doi: 10.1371/journal.ppat.1014252 (PMC13225656; doi:10.1371/journal.ppat.1014252)
Supplement: S1 Table — (XLSX) [file ppat.1014252.s001.xlsx]

## Sheet: S1 Table
S1 Table. Results of one-way ANOVA with Tukey test for differences in viral titers in Vero E6 cells infected with recombinant viruses at 72 hours post infection.
Group 1	Group 2	Difference in means	95% family-wise confidence level		Adjusted P-value	Significance
			Lower	Upper
rMB-L1	rMB	248000	-1.44198e+06	1.93798e+06	0.999991
rMB-L2	rMB	-121333	-1.81131e+06	1.56865e+06	1
rMB-L3	rMB	628000	-1.06198e+06	2.31798e+06	0.964483
rMB-M1	rMB	761333	-928648	2.45131e+06	0.883504
rMB-M2	rMB	333067	-1.35691e+06	2.02305e+06	0.999825
rMB-M3	rMB	153333	-1.53665e+06	1.84331e+06	1
rMB-S1	rMB	94666.7	-1.59531e+06	1.78465e+06	1
rMB-S2	rMB	452000	-1.23798e+06	2.14198e+06	0.9972
rMB-S3	rMB	508000	-1.18198e+06	2.19798e+06	0.992645
rMB-S4	rMB	-209333	-1.89931e+06	1.48065e+06	0.999998
rN57	rMB	-256000	-1.94598e+06	1.43398e+06	0.999987
rMB-L2	rMB-L1	-369333	-2.05931e+06	1.32065e+06	0.999537
rMB-L3	rMB-L1	380000	-1.30998e+06	2.06998e+06	0.999399
rMB-M1	rMB-L1	513333	-1.17665e+06	2.20331e+06	0.992007
rMB-M2	rMB-L1	85066.7	-1.60491e+06	1.77505e+06	1
rMB-M3	rMB-L1	-94666.7	-1.78465e+06	1.59531e+06	1
rMB-S1	rMB-L1	-153333	-1.84331e+06	1.53665e+06	1
rMB-S2	rMB-L1	204000	-1.48598e+06	1.89398e+06	0.999999
rMB-S3	rMB-L1	260000	-1.42998e+06	1.94998e+06	0.999985
rMB-S4	rMB-L1	-457333	-2.14731e+06	1.23265e+06	0.996906
rN57	rMB-L1	-504000	-2.19398e+06	1.18598e+06	0.993097
rMB-L3	rMB-L2	749333	-940648	2.43931e+06	0.893346
rMB-M1	rMB-L2	882667	-807314	2.57265e+06	0.757955
rMB-M2	rMB-L2	454400	-1.23558e+06	2.14438e+06	0.997071
rMB-M3	rMB-L2	274667	-1.41531e+06	1.96465e+06	0.999973
rMB-S1	rMB-L2	216000	-1.47398e+06	1.90598e+06	0.999998
rMB-S2	rMB-L2	573333	-1.11665e+06	2.26331e+06	0.98137
rMB-S3	rMB-L2	629333	-1.06065e+06	2.31931e+06	0.963966
rMB-S4	rMB-L2	-88000	-1.77798e+06	1.60198e+06	1
rN57	rMB-L2	-134667	-1.82465e+06	1.55531e+06	1
rMB-M1	rMB-L3	133333	-1.55665e+06	1.82331e+06	1
rMB-M2	rMB-L3	-294933	-1.98491e+06	1.39505e+06	0.999946
rMB-M3	rMB-L3	-474667	-2.16465e+06	1.21531e+06	0.995772
rMB-S1	rMB-L3	-533333	-2.22331e+06	1.15665e+06	0.989211
rMB-S2	rMB-L3	-176000	-1.86598e+06	1.51398e+06	1
rMB-S3	rMB-L3	-120000	-1.80998e+06	1.56998e+06	1
rMB-S4	rMB-L3	-837333	-2.52731e+06	852648	0.809929
rN57	rMB-L3	-884000	-2.57398e+06	805981	0.756351
rMB-M2	rMB-M1	-428267	-2.11825e+06	1.26171e+06	0.998243
rMB-M3	rMB-M1	-608000	-2.29798e+06	1.08198e+06	0.971599
rMB-S1	rMB-M1	-666667	-2.35665e+06	1.02331e+06	0.947258
rMB-S2	rMB-M1	-309333	-1.99931e+06	1.38065e+06	0.999914
rMB-S3	rMB-M1	-253333	-1.94331e+06	1.43665e+06	0.999988
rMB-S4	rMB-M1	-970667	-2.66065e+06	719314	0.645588
rN57	rMB-M1	-1.01733e+06	-2.70731e+06	672648	0.583033
rMB-M3	rMB-M2	-179733	-1.86971e+06	1.51025e+06	1
rMB-S1	rMB-M2	-238400	-1.92838e+06	1.45158e+06	0.999994
rMB-S2	rMB-M2	118933	-1.57105e+06	1.80891e+06	1
rMB-S3	rMB-M2	174933	-1.51505e+06	1.86491e+06	1
rMB-S4	rMB-M2	-542400	-2.23238e+06	1.14758e+06	0.987715
rN57	rMB-M2	-589067	-2.27905e+06	1.10091e+06	0.977314
rMB-S1	rMB-M3	-58666.7	-1.74865e+06	1.63131e+06	1
rMB-S2	rMB-M3	298667	-1.39131e+06	1.98865e+06	0.999939
rMB-S3	rMB-M3	354667	-1.33531e+06	2.04465e+06	0.999683
rMB-S4	rMB-M3	-362667	-2.05265e+06	1.32731e+06	0.99961
rN57	rMB-M3	-409333	-2.09931e+06	1.28065e+06	0.998822
rMB-S2	rMB-S1	357333	-1.33265e+06	2.04731e+06	0.99966
rMB-S3	rMB-S1	413333	-1.27665e+06	2.10331e+06	0.998715
rMB-S4	rMB-S1	-304000	-1.99398e+06	1.38598e+06	0.999928
rN57	rMB-S1	-350667	-2.04065e+06	1.33931e+06	0.999715
rMB-S3	rMB-S2	56000	-1.63398e+06	1.74598e+06	1
rMB-S4	rMB-S2	-661333	-2.35131e+06	1.02865e+06	0.94992
rN57	rMB-S2	-708000	-2.39798e+06	981981	0.923321
rMB-S4	rMB-S3	-717333	-2.40731e+06	972648	0.917086
rN57	rMB-S3	-764000	-2.45398e+06	925981	0.881249
rN57	rMB-S4	-46666.7	-1.73665e+06	1.64331e+06	1
rN57	rMB	107867	-2226645	2442378	0.999857
rN57-L1	rMB	897333	-1437178	3231845	0.716608
rN57-S1	rMB	293333	-2041178	2627845	0.992876
rN57-S2	rMB	-400933	-2735445	1933578	0.977327
rN57-L1	rN57	789467	-1545045	3123978	0.796557
rN57-S1	rN57	185467	-2149045	2519978	0.998784
rN57-S2	rN57	-508800	-2843311	1825711	0.947693
rN57-S1	rN57-L1	-604000	-2938511	1730511	0.908011
rN57-S2	rN57-L1	-1.29827e+06	-3632778	1036245	0.409013
rN57-S2	rN57-S1	-694267	-3028778	1640245	0.858852
rMB-σA-I349L	rMB	-22000	-2.15451e+06	2.11051e+06	1
rMB-σA-Q288L	rMB	602000	-1.53051e+06	2.73451e+06	0.98887
rMB-σA-S189A	rMB	1610000	-522512	3.74251e+06	0.248433
rMB-σA-S46N/S49Y	rMB	128800	-2.00371e+06	2.26131e+06	1
rMB-σA-T140N	rMB	5066.67	-2.12745e+06	2.13758e+06	1
rMB-σA-T356I	rMB	-15333.3	-2.14785e+06	2.11718e+06	1
rMB-σA-T54A	rMB	-15200	-2.14771e+06	2.11731e+06	1
rMB-σA-V160I	rMB	296667	-1.83585e+06	2.42918e+06	0.999954
rN57	rMB	379333	-1.75318e+06	2.51185e+06	0.999651
rMB-σA-Q288L	rMB-σA-I349L	624000	-1.50851e+06	2.75651e+06	0.985824
rMB-σA-S189A	rMB-σA-I349L	1632000	-500512	3.76451e+06	0.234136
rMB-σA-S46N/S49Y	rMB-σA-I349L	150800	-1.98171e+06	2.28331e+06	1
rMB-σA-T140N	rMB-σA-I349L	27066.7	-2.10545e+06	2.15958e+06	1
rMB-σA-T356I	rMB-σA-I349L	6666.67	-2.12585e+06	2.13918e+06	1
rMB-σA-T54A	rMB-σA-I349L	6800	-2.12571e+06	2.13931e+06	1
rMB-σA-V160I	rMB-σA-I349L	318667	-1.81385e+06	2.45118e+06	0.999916
rN57	rMB-σA-I349L	401333	-1.73118e+06	2.53385e+06	0.999452
rMB-σA-S189A	rMB-σA-Q288L	1008000	-1.12451e+06	3.14051e+06	0.797034
rMB-σA-S46N/S49Y	rMB-σA-Q288L	-473200	-2.60571e+06	1.65931e+06	0.998035
rMB-σA-T140N	rMB-σA-Q288L	-596933	-2.72945e+06	1.53558e+06	0.989494
rMB-σA-T356I	rMB-σA-Q288L	-617333	-2.74985e+06	1.51518e+06	0.986807
rMB-σA-T54A	rMB-σA-Q288L	-617200	-2.74971e+06	1.51531e+06	0.986826
rMB-σA-V160I	rMB-σA-Q288L	-305333	-2.43785e+06	1.82718e+06	0.999941
rN57	rMB-σA-Q288L	-222667	-2.35518e+06	1.90985e+06	0.999996
rMB-σA-S46N/S49Y	rMB-σA-S189A	-1481200	-3.61371e+06	651312	0.344645
rMB-σA-T140N	rMB-σA-S189A	-1.60493e+06	-3.73745e+06	527579	0.251814
rMB-σA-T356I	rMB-σA-S189A	-1.62533e+06	-3.75785e+06	507179	0.238402
rMB-σA-T54A	rMB-σA-S189A	-1625200	-3.75771e+06	507312	0.238488
rMB-σA-V160I	rMB-σA-S189A	-1.31333e+06	-3.44585e+06	819179	0.498492
rN57	rMB-σA-S189A	-1.23067e+06	-3.36318e+06	901846	0.581701
rMB-σA-T140N	rMB-σA-S46N/S49Y	-123733	-2.25625e+06	2.00878e+06	1
rMB-σA-T356I	rMB-σA-S46N/S49Y	-144133	-2.27665e+06	1.98838e+06	1
rMB-σA-T54A	rMB-σA-S46N/S49Y	-144000	-2.27651e+06	1.98851e+06	1
rMB-σA-V160I	rMB-σA-S46N/S49Y	167867	-1.96465e+06	2.30038e+06	1
rN57	rMB-σA-S46N/S49Y	250533	-1.88198e+06	2.38305e+06	0.999989
rMB-σA-T356I	rMB-σA-T140N	-20400	-2.15291e+06	2.11211e+06	1
rMB-σA-T54A	rMB-σA-T140N	-20266.7	-2.15278e+06	2.11225e+06	1
rMB-σA-V160I	rMB-σA-T140N	291600	-1.84091e+06	2.42411e+06	0.99996
rN57	rMB-σA-T140N	374267	-1.75825e+06	2.50678e+06	0.999687
rMB-σA-T54A	rMB-σA-T356I	133.333	-2.13238e+06	2.13265e+06	1
rMB-σA-V160I	rMB-σA-T356I	312000	-1.82051e+06	2.44451e+06	0.99993
rN57	rMB-σA-T356I	394667	-1.73785e+06	2.52718e+06	0.999521
rMB-σA-V160I	rMB-σA-T54A	311867	-1.82065e+06	2.44438e+06	0.99993
rN57	rMB-σA-T54A	394533	-1.73798e+06	2.52705e+06	0.999522
rN57	rMB-σA-V160I	82666.7	-2.04985e+06	2.21518e+06	1
*, P < 0.05; **, P < 0.01; ***, P < 0.001
