# Supplementary material for: Characterization of inner capsid σA protein as a virulence factor of the pteropine orthoreovirus
Source: PLoS Pathog. 2026 May 26;22(5):e1014252. doi: 10.1371/journal.ppat.1014252 (PMC13225656; doi:10.1371/journal.ppat.1014252)
Supplement: S2 Table — (XLSX) [file ppat.1014252.s002.xlsx]

## Sheet: S2 Table
S2 Table. Virulence of monoreassortant viruses in mice.
Virus	No. of surviving mice/No. of examined mice (%)
	Experiment 1	Experiment 2
rN57	4/4 (100)	5/5 (100)
rMB	1/5 (20)	1/5 (20)
monoreassortant rMB/N57-L1	4/5 (80)	1/5 (20)
monoreassortant rMB/N57-L2	0/5 (0)	1/5 (20)
monoreassortant rMB/N57-L3	2/5 (40)	0/5 (0)
monoreassortant rMB/N57-M1	1/3 (33.3)	0/5 (0)
monoreassortant rMB/N57-M2	1/5 (20)	0/5 (0)
monoreassortant rMB/N57-M3	0/5 (0)	0/5 (0)
monoreassortant rMB/N57-S1	5/5 (100)	3/5 (60)
monoreassortant rMB/N57-S2	3/3 (100)	4/5 (80)
monoreassortant rMB/N57-S3	2/5 (40)	0/5 (0)
monoreassortant rMB/N57-S4	0/5 (0)	1/5 (20)
