# Supplementary material for: Characterization of inner capsid σA protein as a virulence factor of the pteropine orthoreovirus
Source: PLoS Pathog. 2026 May 26;22(5):e1014252. doi: 10.1371/journal.ppat.1014252 (PMC13225656; doi:10.1371/journal.ppat.1014252)
Supplement: S3 Table — (XLSX) [file ppat.1014252.s003.xlsx]

## Sheet: S3 Table
S3 Table. Results of one-way ANOVA with Tukey test for differences in viral loads of mice lungs infected with monoreassortant viruses.
Day post infection	Infectious virus titer of viral RNA level	Group 1	Group 2	Difference in means	95% family-wise confidence level		Adjusted P-value	Significance
					Lower	Upper
1	Virus titer	rMB-L1	rMB	-418000	-884528	48528.5	0.0928001
1	Virus titer	rMB-S1	rMB	-696800	-1.16333e+06	-230271	0.0019545	**
1	Virus titer	rMB-S2	rMB	-844400	-1.31093e+06	-377871	0.0002324	***
1	Virus titer	rN57	rMB	-931200	-1.39773e+06	-464671	6.84e-05	***
1	Virus titer	rMB-S1	rMB-L1	-278800	-745328	187729	0.407136
1	Virus titer	rMB-S2	rMB-L1	-426400	-892928	40128.5	0.0836179
1	Virus titer	rN57	rMB-L1	-513200	-979728	-46671.5	0.0267302	*
1	Virus titer	rMB-S2	rMB-S1	-147600	-614128	318929	0.875109
1	Virus titer	rN57	rMB-S1	-234400	-700928	232129	0.572079
1	Virus titer	rN57	rMB-S2	-86800	-553328	379729	0.979796
1	Viral RNA	rMB-L1	rMB	-0.35824	-0.650648	-0.0658316	0.0118519	*
1	Viral RNA	rMB-S1	rMB	-0.503197	-0.795605	-0.210789	0.0004214	***
1	Viral RNA	rMB-S2	rMB	-0.495366	-0.787774	-0.202957	0.0005044	***
1	Viral RNA	rN57	rMB	-0.481878	-0.774286	-0.189469	0.0006881	***
1	Viral RNA	rMB-S1	rMB-L1	-0.144957	-0.437366	0.147451	0.584198
1	Viral RNA	rMB-S2	rMB-L1	-0.137126	-0.429534	0.155282	0.632673
1	Viral RNA	rN57	rMB-L1	-0.123638	-0.416046	0.16877	0.714432
1	Viral RNA	rMB-S2	rMB-S1	0.00783172	-0.284576	0.30024	0.99999
1	Viral RNA	rN57	rMB-S1	0.0213196	-0.271089	0.313728	0.99945
1	Viral RNA	rN57	rMB-S2	0.0134879	-0.27892	0.305896	0.999911
4	Virus titer	rMB-L1	rMB	-110800	-171600	-49999.8	0.000214	***
4	Virus titer	rMB-S1	rMB	-123040	-183840	-62239.8	5.71e-05	***
4	Virus titer	rMB-S2	rMB	-150800	-211600	-89999.8	3.3e-06	***
4	Virus titer	rN57	rMB	-158020	-218820	-97219.8	1.7e-06	***
4	Virus titer	rMB-S1	rMB-L1	-12240	-73040.2	48560.2	0.973078
4	Virus titer	rMB-S2	rMB-L1	-40000	-100800	20800.2	0.316043
4	Virus titer	rN57	rMB-L1	-47220	-108020	13580.2	0.178405
4	Virus titer	rMB-S2	rMB-S1	-27760	-88560.2	33040.2	0.654935
4	Virus titer	rN57	rMB-S1	-34980	-95780.2	25820.2	0.4439
4	Virus titer	rN57	rMB-S2	-7220	-68020.2	53580.2	0.996296
4	Viral RNA	rMB-L1	rMB	-0.0857866	-0.41327	0.241697	0.932334
4	Viral RNA	rMB-S1	rMB	-0.484594	-0.812078	-0.15711	0.0021464	**
4	Viral RNA	rMB-S2	rMB	-0.399393	-0.726877	-0.0719091	0.0122944	*
4	Viral RNA	rN57	rMB	-0.479179	-0.806663	-0.151696	0.0024005	**
4	Viral RNA	rMB-S1	rMB-L1	-0.398807	-0.726291	-0.0713236	0.0124401	*
4	Viral RNA	rMB-S2	rMB-L1	-0.313606	-0.64109	0.0138775	0.0646236
4	Viral RNA	rN57	rMB-L1	-0.393393	-0.720876	-0.065909	0.0138699	*
4	Viral RNA	rMB-S2	rMB-S1	0.0852011	-0.242283	0.412685	0.933879
4	Viral RNA	rN57	rMB-S1	0.0054146	-0.322069	0.332898	0.999999
4	Viral RNA	rN57	rMB-S2	-0.0797865	-0.40727	0.247697	0.947151
*, P < 0.05; **, P < 0.01; ***, P < 0.001
