# Supplementary material for: Characterization of inner capsid σA protein as a virulence factor of the pteropine orthoreovirus
Source: PLoS Pathog. 2026 May 26;22(5):e1014252. doi: 10.1371/journal.ppat.1014252 (PMC13225656; doi:10.1371/journal.ppat.1014252)
Supplement: S4 Table — (XLSX) [file ppat.1014252.s004.xlsx]

## Sheet: S4 Table
S4 Table. Results of one-way ANOVA with Tukey test for differences in mRNA levels of cytokine gene expression of mice lungs infected with monoreassortant viruses.
Cytokine	Day post infection	Group 1	Group 2	Difference in means	95% family-wise confidence level		Adjusted P-value	Significance
					Lower	Upper
Tnf	1	rMB-L1	rMB	-1.15867	-4.80911	2.49176	0.916677
Tnf	1	rMB-S1	rMB	-2.2719	-5.92234	1.37853	0.406564
Tnf	1	rMB-S2	rMB	-1.23302	-4.88345	2.41742	0.894675
Tnf	1	rN57	rMB	-0.873923	-4.52436	2.77651	0.973657
Tnf	1	PBS control	rMB	-7.5274	-11.7426	-3.31224	0.0001768	***
Tnf	1	rMB-S1	rMB-L1	-1.11323	-4.76367	2.5372	0.928638
Tnf	1	rMB-S2	rMB-L1	-0.0743434	-3.72478	3.57609	1
Tnf	1	rN57	rMB-L1	0.284749	-3.36569	3.93518	0.999866
Tnf	1	PBS control	rMB-L1	-6.36873	-10.5839	-2.15357	0.0013263	**
Tnf	1	rMB-S2	rMB-S1	1.03889	-2.61155	4.68932	0.945785
Tnf	1	rN57	rMB-S1	1.39798	-2.25245	5.04842	0.835458
Tnf	1	PBS control	rMB-S1	-5.25549	-9.47065	-1.04034	0.0091007	**
Tnf	1	rN57	rMB-S2	0.359092	-3.29134	4.00953	0.999583
Tnf	1	PBS control	rMB-S2	-6.29438	-10.5095	-2.07922	0.0015101	**
Tnf	1	PBS control	rN57	-6.65347	-10.8686	-2.43831	0.0008067	***
Tnf	4	rMB-L1	rMB	-8.67604	-33.9597	16.6076	0.888367
Tnf	4	rMB-S1	rMB	-32.5836	-57.8672	-7.29999	0.0067313	**
Tnf	4	rMB-S2	rMB	-27.6029	-52.8865	-2.31932	0.0270334	*
Tnf	4	rN57	rMB	-31.7133	-56.9969	-6.42968	0.0086245	**
Tnf	4	PBS control	rMB	-47.465	-76.66	-18.27	0.0005696	***
Tnf	4	rMB-S1	rMB-L1	-23.9076	-49.1912	1.37605	0.0710059
Tnf	4	rMB-S2	rMB-L1	-18.9269	-44.2105	6.35672	0.223634
Tnf	4	rN57	rMB-L1	-23.0372	-48.3209	2.24636	0.0880693
Tnf	4	PBS control	rMB-L1	-38.789	-67.984	-9.594	0.0050417	**
Tnf	4	rMB-S2	rMB-S1	4.98067	-20.3029	30.2643	0.988854
Tnf	4	rN57	rMB-S1	0.870309	-24.4133	26.1539	0.999998
Tnf	4	PBS control	rMB-S1	-14.8814	-44.0764	14.3136	0.614457
Tnf	4	rN57	rMB-S2	-4.11036	-29.394	21.1732	0.995386
Tnf	4	PBS control	rMB-S2	-19.8621	-49.0571	9.33288	0.31396
Tnf	4	PBS control	rN57	-15.7517	-44.9467	13.4432	0.557639
Ifnb	1	rMB-L1	rMB	0.0689716	-2.99729	3.13523	1
Ifnb	1	rMB-S1	rMB	-4.75849	-7.82475	-1.69223	0.000981	***
Ifnb	1	rMB-S2	rMB	-2.11387	-5.18012	0.952393	0.300745
Ifnb	1	rN57	rMB	-3.82103	-6.88729	-0.754772	0.0091435	**
Ifnb	1	PBS control	rMB	-7.08029	-10.6209	-3.53968	3.8e-05	***
Ifnb	1	rMB-S1	rMB-L1	-4.82746	-7.89372	-1.7612	0.0008313	***
Ifnb	1	rMB-S2	rMB-L1	-2.18284	-5.2491	0.883421	0.269562
Ifnb	1	rN57	rMB-L1	-3.89	-6.95626	-0.823744	0.0077796	**
Ifnb	1	PBS control	rMB-L1	-7.14926	-10.6899	-3.60865	3.31e-05	***
Ifnb	1	rMB-S2	rMB-S1	2.64462	-0.421636	5.71088	0.118258
Ifnb	1	rN57	rMB-S1	0.937457	-2.1288	4.00372	0.927926
Ifnb	1	PBS control	rMB-S1	-2.3218	-5.86241	1.21881	0.35154
Ifnb	1	rN57	rMB-S2	-1.70717	-4.77342	1.35909	0.525064
Ifnb	1	PBS control	rMB-S2	-4.96642	-8.50703	-1.42581	0.0029364	**
Ifnb	1	PBS control	rN57	-3.25926	-6.79987	0.281353	0.083093
Ifnb	4	rMB-L1	rMB	-8.87186	-23.0196	5.27586	0.398528
Ifnb	4	rMB-S1	rMB	-21.3983	-35.546	-7.25055	0.001311	**
Ifnb	4	rMB-S2	rMB	-18.5767	-32.7244	-4.42901	0.0056446	**
Ifnb	4	rN57	rMB	-20.3166	-34.4643	-6.1689	0.0022997	**
Ifnb	4	PBS control	rMB	-23.2518	-39.5881	-6.91541	0.0025247	**
Ifnb	4	rMB-S1	rMB-L1	-12.5264	-26.6741	1.62131	0.10309
Ifnb	4	rMB-S2	rMB-L1	-9.70487	-23.8526	4.44284	0.305697
Ifnb	4	rN57	rMB-L1	-11.4448	-25.5925	2.70295	0.161156
Ifnb	4	PBS control	rMB-L1	-14.3799	-30.7163	1.95644	0.106353
Ifnb	4	rMB-S2	rMB-S1	2.82154	-11.3262	16.9692	0.988218
Ifnb	4	rN57	rMB-S1	1.08164	-13.0661	15.2294	0.999879
Ifnb	4	PBS control	rMB-S1	-1.85352	-18.1899	14.4828	0.999166
Ifnb	4	rN57	rMB-S2	-1.73989	-15.8876	12.4078	0.998771
Ifnb	4	PBS control	rMB-S2	-4.67506	-21.0114	11.6613	0.94456
Ifnb	4	PBS control	rN57	-2.93517	-19.2715	13.4012	0.99267
Ifng	1	rMB-L1	rMB	-1.04617	-6.89064	4.79829	0.992794
Ifng	1	rMB-S1	rMB	-5.10639	-10.9509	0.738081	0.110606
Ifng	1	rMB-S2	rMB	-2.01149	-7.85596	3.83297	0.887146
Ifng	1	rN57	rMB	-1.86508	-7.70955	3.97939	0.914943
Ifng	1	PBS control	rMB	-11.2443	-17.9929	-4.49569	0.0004235	***
Ifng	1	rMB-S1	rMB-L1	-4.06021	-9.90468	1.78425	0.293171
Ifng	1	rMB-S2	rMB-L1	-0.965317	-6.80978	4.87915	0.995032
Ifng	1	rN57	rMB-L1	-0.818906	-6.66337	5.02556	0.997708
Ifng	1	PBS control	rMB-L1	-10.1981	-16.9467	-3.44952	0.001324	**
Ifng	1	rMB-S2	rMB-S1	3.09489	-2.74957	8.93936	0.576663
Ifng	1	rN57	rMB-S1	3.24131	-2.60316	9.08577	0.529137
Ifng	1	PBS control	rMB-S1	-6.13791	-12.8865	0.610696	0.0889686
Ifng	1	rN57	rMB-S2	0.146411	-5.69806	5.99088	1
Ifng	1	PBS control	rMB-S2	-9.23281	-15.9814	-2.4842	0.0037816	**
Ifng	1	PBS control	rN57	9.37922	2.63061	16.1278	0.0032272	**
Ifng	4	rMB-L1	rMB	-0.766313	-5.88413	4.3515	0.996862
Ifng	4	rMB-S1	rMB	-2.16279	-7.28061	2.95502	0.773116
Ifng	4	rMB-S2	rMB	-4.26196	-9.37977	0.855859	0.140713
Ifng	4	rN57	rMB	-5.78391	-10.9017	-0.666091	0.0207435	*
Ifng	4	PBS control	rMB	-12.9177	-18.8272	-7.00811	1.03e-05	***
Ifng	4	rMB-S1	rMB-L1	-1.39648	-6.5143	3.72133	0.954325
Ifng	4	rMB-S2	rMB-L1	-3.49564	-8.61346	1.62217	0.309975
Ifng	4	rN57	rMB-L1	-5.01759	-10.1354	0.100222	0.0568022
Ifng	4	PBS control	rMB-L1	-12.1513	-18.0609	-6.24179	2.55e-05	***
Ifng	4	rMB-S2	rMB-S1	-2.09916	-7.21698	3.01865	0.793582
Ifng	4	rN57	rMB-S1	-3.62111	-8.73893	1.4967	0.275399
Ifng	4	PBS control	rMB-S1	-10.7549	-16.6644	-4.84531	0.000138	***
Ifng	4	rN57	rMB-S2	-1.52195	-6.63977	3.59586	0.935365
Ifng	4	PBS control	rMB-S2	-8.6557	-14.5652	-2.74615	0.0018632	**
Ifng	4	PBS control	rN57	7.13374	1.2242	13.0433	0.0120763	*
Il6	1	rMB-L1	rMB	-24.3577	-90.6547	41.9393	0.857398
Il6	1	rMB-S1	rMB	-56.3494	-122.646	9.94762	0.127333
Il6	1	rMB-S2	rMB	-41.3421	-107.639	24.9549	0.404474
Il6	1	rN57	rMB	-33.8498	-100.147	32.4473	0.612835
Il6	1	PBS control	rMB	-119.393	-195.947	-42.8403	0.0009268	***
Il6	1	rMB-S1	rMB-L1	-31.9917	-98.2888	34.3053	0.66587
Il6	1	rMB-S2	rMB-L1	-16.9844	-83.2815	49.3126	0.96486
Il6	1	rN57	rMB-L1	-9.49207	-75.7891	56.805	0.997461
Il6	1	PBS control	rMB-L1	-95.0358	-171.589	-18.4826	0.0094578	**
Il6	1	rMB-S2	rMB-S1	15.0073	-51.2897	81.3043	0.979333
Il6	1	rN57	rMB-S1	22.4997	-43.7974	88.7967	0.892815
Il6	1	PBS control	rMB-S1	-63.0441	-139.597	13.5091	0.148371
Il6	1	rN57	rMB-S2	7.49236	-58.8047	73.7894	0.999182
Il6	1	PBS control	rMB-S2	-78.0514	-154.605	-1.49815	0.0439541	*
Il6	1	PBS control	rN57	85.5437	8.99051	162.097	0.0226524	*
Il6	4	rMB-L1	rMB	-77.9377	-158.037	2.1619	0.0595869
Il6	4	rMB-S1	rMB	-132.467	-212.566	-52.3671	0.0004638	***
Il6	4	rMB-S2	rMB	-117.258	-197.357	-37.1582	0.0018741	**
Il6	4	rN57	rMB	-105.239	-185.339	-25.1399	0.0056118	**
Il6	4	PBS control	rMB	-160.605	-253.096	-68.114	0.0002533	***
Il6	4	rMB-S1	rMB-L1	-54.529	-134.629	25.5706	0.313311
Il6	4	rMB-S2	rMB-L1	-39.3201	-119.42	40.7795	0.650192
Il6	4	rN57	rMB-L1	-27.3018	-107.401	52.7978	0.891092
Il6	4	PBS control	rMB-L1	-82.6673	-175.158	9.82371	0.0979715
Il6	4	rMB-S2	rMB-S1	15.2089	-64.8907	95.3085	0.990565
Il6	4	rN57	rMB-S1	27.2272	-52.8724	107.327	0.892184
Il6	4	PBS control	rMB-S1	-28.1383	-120.629	64.3527	0.929305
Il6	4	rN57	rMB-S2	12.0183	-68.0813	92.1179	0.996832
Il6	4	PBS control	rMB-S2	-43.3472	-135.838	49.1438	0.691683
Il6	4	PBS control	rN57	-55.3655	-147.857	37.1255	0.448133
Ccl2	1	rMB-L1	rMB	13.6436	-104.449	131.736	0.99909
Ccl2	1	rMB-S1	rMB	-39.6552	-157.748	78.4374	0.89694
Ccl2	1	rMB-S2	rMB	11.0328	-107.06	129.125	0.999676
Ccl2	1	rN57	rMB	-23.8976	-141.99	94.195	0.98742
Ccl2	1	PBS control	rMB	-184.198	-320.559	-47.8362	0.0042901	**
Ccl2	1	rMB-S1	rMB-L1	-53.2988	-171.391	64.7938	0.723205
Ccl2	1	rMB-S2	rMB-L1	-2.61083	-120.703	115.482	1
Ccl2	1	rN57	rMB-L1	-37.5412	-155.634	80.5514	0.916184
Ccl2	1	PBS control	rMB-L1	-197.841	-334.203	-61.4798	0.0020626	**
Ccl2	1	rMB-S2	rMB-S1	50.688	-67.4046	168.781	0.761917
Ccl2	1	rN57	rMB-S1	15.7576	-102.335	133.85	0.998183
Ccl2	1	PBS control	rMB-S1	-144.543	-280.904	-8.18102	0.0335428	*
Ccl2	1	rN57	rMB-S2	-34.9303	-153.023	83.1622	0.936728
Ccl2	1	PBS control	rMB-S2	-195.231	-331.592	-58.869	0.0023739	**
Ccl2	1	PBS control	rN57	160.3	23.9387	296.662	0.0151007	*
Ccl2	4	rMB-L1	rMB	-107.666	-397.652	182.321	0.852079
Ccl2	4	rMB-S1	rMB	-455.948	-745.934	-165.962	0.0008441	***
Ccl2	4	rMB-S2	rMB	-303.379	-593.365	-13.3927	0.0368101	*
Ccl2	4	rN57	rMB	-349.812	-639.798	-59.8262	0.0121493	*
Ccl2	4	PBS control	rMB	-567.008	-901.855	-232.161	0.0003471	***
Ccl2	4	rMB-S1	rMB-L1	-348.283	-638.269	-58.2967	0.0126126	*
Ccl2	4	rMB-S2	rMB-L1	-195.713	-485.699	94.2728	0.322029
Ccl2	4	rN57	rMB-L1	-242.147	-532.133	47.8393	0.138889
Ccl2	4	PBS control	rMB-L1	-459.342	-794.189	-124.495	0.003681	**
Ccl2	4	rMB-S2	rMB-S1	152.569	-137.417	442.556	0.583177
Ccl2	4	rN57	rMB-S1	106.136	-183.85	396.122	0.859293
Ccl2	4	PBS control	rMB-S1	-111.06	-445.907	223.787	0.901581
Ccl2	4	rN57	rMB-S2	-46.4335	-336.42	243.553	0.995701
Ccl2	4	PBS control	rMB-S2	-263.629	-598.476	71.218	0.181736
Ccl2	4	PBS control	rN57	-217.196	-552.043	117.651	0.362908
Cxcl10	1	rMB-L1	rMB	-38.2095	-335.181	258.762	0.998473
Cxcl10	1	rMB-S1	rMB	-229.607	-526.578	67.3642	0.196276
Cxcl10	1	rMB-S2	rMB	-80.6838	-377.655	216.287	0.95513
Cxcl10	1	rN57	rMB	-144.168	-441.139	152.803	0.66041
Cxcl10	1	PBS control	rMB	-643.346	-986.259	-300.434	9.19e-05	***
Cxcl10	1	rMB-S1	rMB-L1	-191.397	-488.368	105.574	0.369615
Cxcl10	1	rMB-S2	rMB-L1	-42.4743	-339.445	254.497	0.997473
Cxcl10	1	rN57	rMB-L1	-105.959	-402.93	191.012	0.871436
Cxcl10	1	PBS control	rMB-L1	-605.137	-948.05	-262.224	0.0002061	***
Cxcl10	1	rMB-S2	rMB-S1	148.923	-148.048	445.894	0.630156
Cxcl10	1	rN57	rMB-S1	85.4386	-211.532	382.41	0.943361
Cxcl10	1	PBS control	rMB-S1	-413.74	-756.652	-70.8269	0.0121288	*
Cxcl10	1	rN57	rMB-S2	-63.4845	-360.456	233.487	0.983933
Cxcl10	1	PBS control	rMB-S2	-562.663	-905.575	-219.75	0.0005101	***
Cxcl10	1	PBS control	rN57	499.178	156.266	842.091	0.0019905	**
Cxcl10	4	rMB-L1	rMB	-4.85822	-225.133	215.416	1
Cxcl10	4	rMB-S1	rMB	-294.792	-515.067	-74.5177	0.0046992	**
Cxcl10	4	rMB-S2	rMB	-188.521	-408.796	31.753	0.122996
Cxcl10	4	rN57	rMB	-213.909	-434.184	6.36524	0.0603235
Cxcl10	4	PBS control	rMB	-428.195	-682.546	-173.844	0.0003731	***
Cxcl10	4	rMB-S1	rMB-L1	-289.934	-510.208	-69.6594	0.0055158	**
Cxcl10	4	rMB-S2	rMB-L1	-183.663	-403.938	36.6113	0.139885
Cxcl10	4	rN57	rMB-L1	-209.051	-429.325	11.2235	0.0694596
Cxcl10	4	PBS control	rMB-L1	-423.336	-677.687	-168.985	0.0004291	***
Cxcl10	4	rMB-S2	rMB-S1	106.271	-114.004	326.545	0.666066
Cxcl10	4	rN57	rMB-S1	80.8829	-139.392	301.157	0.857684
Cxcl10	4	PBS control	rMB-S1	-133.402	-387.753	120.949	0.586316
Cxcl10	4	rN57	rMB-S2	-25.3878	-245.662	194.887	0.999101
Cxcl10	4	PBS control	rMB-S2	-239.673	-494.024	14.6779	0.0724958
Cxcl10	4	PBS control	rN57	-214.285	-468.636	40.0657	0.133017
*, P < 0.05; **, P < 0.01; ***, P < 0.001
