# Supplementary material for: Characterization of inner capsid σA protein as a virulence factor of the pteropine orthoreovirus
Source: PLoS Pathog. 2026 May 26;22(5):e1014252. doi: 10.1371/journal.ppat.1014252 (PMC13225656; doi:10.1371/journal.ppat.1014252)
Supplement: S5 Table — (XLSX) [file ppat.1014252.s005.xlsx]

## Sheet: S5 Table
S5 Table. Virulence of recombinant viruses with various mutations in σA in mice.
Virus	No. of surviving mice/No. of examined mice (%)
	Experiment 1	Experiment 2
rN57	4/4 (100)	5/5 (100)
rMB	2/5 (40)	2/5 (40)
rMB-σA-S46N/S49Y	5/5 (100)	4/5 (80)
rMB-σA-T54A	5/5 (100)	4/5 (80)
rMB-σA-T140N	1/5 (20)	1/5 (20)
rMB-σA-V160I	2/5 (40)	1/5 (20)
rMB-σA-S189A	2/5 (40)	2/5 (40)
rMB-σA-Q288L	5/5 (100)	2/5 (40)
rMB-σA-I347L	3/5 (60)	4/5 (80)
rMB-σA-T356I	3/5 (60)	1/5 (20)
