# Supplementary material for: Characterization of inner capsid σA protein as a virulence factor of the pteropine orthoreovirus
Source: PLoS Pathog. 2026 May 26;22(5):e1014252. doi: 10.1371/journal.ppat.1014252 (PMC13225656; doi:10.1371/journal.ppat.1014252)
Supplement: S6 Table — (XLSX) [file ppat.1014252.s006.xlsx]

## Sheet: S6 Table
S6 Table. Results of one-way ANOVA with Tukey test for differences in viral loads of mice lungs infected with recombinant viruses with S46N/S49Y or T54A mutation in σA.
Day post infection	Infectious virus titer of viral RNA level	Group 1	Group 2	Difference in means	95% family-wise confidence level		Adjusted P-value	Significance
					Lower	Upper
1	Virus titer	rMB-σA-S46N/S49Y	rMB	-675000	-1.12516e+06	-224842	0.0028396	**
1	Virus titer	rMB-σA-T54A	rMB	-538280	-988438	-88121.8	0.0165794	*
1	Virus titer	rN57	rMB	-749800	-1.19996e+06	-299642	0.0010879	**
1	Virus titer	rMB-σA-T54A	rMB-σA-S46N/S49Y	136720	-313438	586878	0.820624
1	Virus titer	rN57	rMB-σA-S46N/S49Y	-74800	-524958	375358	0.963436
1	Virus titer	rN57	rMB-σA-T54A	-211520	-661678	238638	0.549756
1	Viral RNA	rMB-σA-S46N/S49Y	rMB	-0.540337	-0.872347	-0.208328	0.0013544	**
1	Viral RNA	rMB-σA-T54A	rMB	-0.419527	-0.751537	-0.0875177	0.0112035	*
1	Viral RNA	rN57	rMB	-0.54618	-0.878189	-0.21417	0.0012241	**
1	Viral RNA	rMB-σA-T54A	rMB-σA-S46N/S49Y	0.12081	-0.2112	0.452819	0.728523
1	Viral RNA	rN57	rMB-σA-S46N/S49Y	-0.0058426	-0.337852	0.326167	0.999952
1	Viral RNA	rN57	rMB-σA-T54A	-0.126653	-0.458662	0.205357	0.699598
4	Virus titer	rMB-σA-S46N/S49Y	rMB	-134320	-175009	-93631.1	3e-07	***
4	Virus titer	rMB-σA-T54A	rMB	-88800	-129489	-48111.1	6.3e-05	***
4	Virus titer	rN57	rMB	-133820	-174509	-93131.1	4e-07	***
4	Virus titer	rMB-σA-T54A	rMB-σA-S46N/S49Y	45520	4831.12	86208.9	0.0257526	*
4	Virus titer	rN57	rMB-σA-S46N/S49Y	500	-40188.9	41188.9	0.999984
4	Virus titer	rN57	rMB-σA-T54A	-45020	-85708.9	-4331.12	0.0276102	*
4	Viral RNA	rMB-σA-S46N/S49Y	rMB	-0.466058	-0.603665	-0.32845	2e-07	***
4	Viral RNA	rMB-σA-T54A	rMB	-0.356558	-0.494166	-0.21895	8e-06	***
4	Viral RNA	rN57	rMB	-0.453003	-0.590611	-0.315395	3e-07	***
4	Viral RNA	rMB-σA-T54A	rMB-σA-S46N/S49Y	0.1095	-0.0281079	0.247107	0.145298
4	Viral RNA	rN57	rMB-σA-S46N/S49Y	0.0130546	-0.124553	0.150662	0.992729
4	Viral RNA	rN57	rMB-σA-T54A	-0.096445	-0.234053	0.0411626	0.226988
*, P < 0.05; **, P < 0.01; ***, P < 0.001
