# Supplementary material for: Characterization of inner capsid σA protein as a virulence factor of the pteropine orthoreovirus
Source: PLoS Pathog. 2026 May 26;22(5):e1014252. doi: 10.1371/journal.ppat.1014252 (PMC13225656; doi:10.1371/journal.ppat.1014252)
Supplement: S7 Table — (XLSX) [file ppat.1014252.s007.xlsx]

## Sheet: S7 Table
S7 Table. Results of one-way ANOVA with Tukey test for differences in mRNA levels of cytokine gene expression of mice lungs infected with recombinant viruses with S46N/S49Y or T54A mutation in σA.
Cytokine	Day post infection	Group 1	Group 2	Difference in means	95% family-wise confidence level		Adjusted P-value	Significance
					Lower	Upper
Tnf	1	rMB-σA-S46N/S49Y	rMB	-0.911525	-3.8009	1.97785	0.871787
Tnf	1	rMB-σA-T54A	rMB	-0.563705	-3.45308	2.32567	0.974874
Tnf	1	rN57	rMB	0.0650902	-2.82429	2.95447	0.999995
Tnf	1	PBS control	rMB	-4.14869	-7.48506	-0.812329	0.0109625	*
Tnf	1	rMB-σA-T54A	rMB-σA-S46N/S49Y	0.347821	-2.54155	3.2372	0.995899
Tnf	1	rN57	rMB-σA-S46N/S49Y	0.976616	-1.91276	3.86599	0.841954
Tnf	1	PBS control	rMB-σA-S46N/S49Y	-3.23717	-6.57353	0.0991961	0.0596823
Tnf	1	rN57	rMB-σA-T54A	0.628795	-2.26058	3.51817	0.96284
Tnf	1	PBS control	rMB-σA-T54A	-3.58499	-6.92135	-0.248625	0.0317742	*
Tnf	1	PBS control	rN57	-4.21378	-7.55014	-0.87742	0.0096744	*
Tnf	4	rMB-σA-S46N/S49Y	rMB	-22.3998	-32.1577	-12.6418	1.55e-05	***
Tnf	4	rMB-σA-T54A	rMB	-7.26536	-17.0233	2.49261	0.206112
Tnf	4	rN57	rMB	-21.1785	-30.9364	-11.4205	3.21e-05	***
Tnf	4	PBS control	rMB	-28.4472	-39.7147	-17.1797	4.3e-06	***
Tnf	4	rMB-σA-T54A	rMB-σA-S46N/S49Y	15.1344	5.37643	24.8924	0.0015063	**
Tnf	4	rN57	rMB-σA-S46N/S49Y	1.2213	-8.53667	10.9793	0.995237
Tnf	4	PBS control	rMB-σA-S46N/S49Y	-6.04744	-17.315	5.22008	0.502566
Tnf	4	rN57	rMB-σA-T54A	-13.9131	-23.6711	-4.15513	0.0033828	**
Tnf	4	PBS control	rMB-σA-T54A	-21.1818	-32.4494	-9.91431	0.0001868	***
Tnf	4	PBS control	rN57	-7.26874	-18.5363	3.99879	0.327926
Ifnb	1	rMB-σA-S46N/S49Y	rMB	-2.73999	-6.87518	1.3952	0.303596
Ifnb	1	rMB-σA-T54A	rMB	0.485735	-3.64946	4.62093	0.996269
Ifnb	1	rN57	rMB	-2.48592	-6.62111	1.64927	0.394172
Ifnb	1	PBS control	rMB	-3.98171	-8.75661	0.7932	0.129517
Ifnb	1	rMB-σA-T54A	rMB-σA-S46N/S49Y	3.22572	-0.909469	7.36091	0.172177
Ifnb	1	rN57	rMB-σA-S46N/S49Y	0.254062	-3.88113	4.38925	0.999706
Ifnb	1	PBS control	rMB-σA-S46N/S49Y	-1.24172	-6.01663	3.53319	0.931296
Ifnb	1	rN57	rMB-σA-T54A	-2.97166	-7.10685	1.16353	0.23401
Ifnb	1	PBS control	rMB-σA-T54A	-4.46744	-9.24235	0.307465	0.0731211
Ifnb	1	PBS control	rN57	-1.49578	-6.27069	3.27912	0.874554
Ifnb	4	rMB-σA-S46N/S49Y	rMB	-13.3118	-19.2869	-7.33663	2.29e-05	***
Ifnb	4	rMB-σA-T54A	rMB	-5.2635	-11.2387	0.711654	0.099935
Ifnb	4	rN57	rMB	-12.7538	-18.729	-6.77868	3.97e-05	***
Ifnb	4	PBS control	rMB	-13.4469	-20.3464	-6.54735	0.0001219	***
Ifnb	4	rMB-σA-T54A	rMB-σA-S46N/S49Y	8.04828	2.07313	14.0234	0.0056336	**
Ifnb	4	rN57	rMB-σA-S46N/S49Y	0.557951	-5.4172	6.53311	0.998471
Ifnb	4	PBS control	rMB-σA-S46N/S49Y	-0.135082	-7.0346	6.76443	0.999997
Ifnb	4	rN57	rMB-σA-T54A	-7.49033	-13.4655	-1.51518	0.0102759	*
Ifnb	4	PBS control	rMB-σA-T54A	-8.18336	-15.0829	-1.28385	0.0158033	*
Ifnb	4	PBS control	rN57	-0.693032	-7.59255	6.20648	0.997967
Ifng	1	rMB-σA-S46N/S49Y	rMB	-1.26397	-5.03723	2.5093	0.846132
Ifng	1	rMB-σA-T54A	rMB	-3.11806	-6.89133	0.655201	0.134887
Ifng	1	rN57	rMB	-0.898992	-4.67226	2.87427	0.949004
Ifng	1	PBS control	rMB	-6.28546	-10.6425	-1.92847	0.0030344	**
Ifng	1	rMB-σA-T54A	rMB-σA-S46N/S49Y	-1.8541	-5.62736	1.91917	0.583894
Ifng	1	rN57	rMB-σA-S46N/S49Y	0.364976	-3.40829	4.13824	0.998245
Ifng	1	PBS control	rMB-σA-S46N/S49Y	-5.02149	-9.37848	-0.6645	0.0195376	*
Ifng	1	rN57	rMB-σA-T54A	2.21907	-1.55419	5.99234	0.415171
Ifng	1	PBS control	rMB-σA-T54A	-3.1674	-7.52439	1.1896	0.224741
Ifng	1	PBS control	rN57	5.38647	1.02948	9.74346	0.0114789	*
Ifng	4	rMB-σA-S46N/S49Y	rMB	-0.978448	-3.44973	1.49283	0.752912
Ifng	4	rMB-σA-T54A	rMB	1.9465	-0.524783	4.41777	0.165548
Ifng	4	rN57	rMB	-2.22119	-4.69247	0.250087	0.0903295
Ifng	4	PBS control	rMB	-6.46427	-9.31786	-3.61068	1.84e-05	***
Ifng	4	rMB-σA-T54A	rMB-σA-S46N/S49Y	2.92494	0.453665	5.39622	0.0160561	*
Ifng	4	rN57	rMB-σA-S46N/S49Y	-1.24274	-3.71402	1.22853	0.563064
Ifng	4	PBS control	rMB-σA-S46N/S49Y	-5.48582	-8.33941	-2.63223	0.0001436	***
Ifng	4	rN57	rMB-σA-T54A	-4.16769	-6.63897	-1.69641	0.0006317	***
Ifng	4	PBS control	rMB-σA-T54A	-8.41076	-11.2644	-5.55718	5e-07	***
Ifng	4	PBS control	rN57	4.24308	1.38949	7.09666	0.002278	**
Il6	1	rMB-σA-S46N/S49Y	rMB	-38.21	-86.6528	10.2328	0.164588
Il6	1	rMB-σA-T54A	rMB	-35.8742	-84.317	12.5686	0.21025
Il6	1	rN57	rMB	-12.4844	-60.9272	35.9584	0.933349
Il6	1	PBS control	rMB	-67.3689	-123.306	-11.432	0.0140696	*
Il6	1	rMB-σA-T54A	rMB-σA-S46N/S49Y	2.33581	-46.107	50.7786	0.999888
Il6	1	rN57	rMB-σA-S46N/S49Y	25.7256	-22.7172	74.1684	0.512572
Il6	1	PBS control	rMB-σA-S46N/S49Y	-29.1589	-85.0959	26.778	0.529959
Il6	1	rN57	rMB-σA-T54A	23.3898	-25.053	71.8326	0.599406
Il6	1	PBS control	rMB-σA-T54A	-31.4947	-87.4317	24.4422	0.45694
Il6	1	PBS control	rN57	54.8845	-1.05241	110.821	0.0559424
Il6	4	rMB-σA-S46N/S49Y	rMB	-90.3012	-126.721	-53.8812	5.5e-06	***
Il6	4	rMB-σA-T54A	rMB	-53.8508	-90.2708	-17.4308	0.002404	**
Il6	4	rN57	rMB	-89.7307	-126.151	-53.3107	6e-06	***
Il6	4	PBS control	rMB	-101.7	-143.755	-59.6462	7.7e-06	***
Il6	4	rMB-σA-T54A	rMB-σA-S46N/S49Y	36.4503	0.0303305	72.8703	0.049751	*
Il6	4	rN57	rMB-σA-S46N/S49Y	0.570479	-35.8495	36.9905	0.999999
Il6	4	PBS control	rMB-σA-S46N/S49Y	-11.3992	-53.4534	30.655	0.921123
Il6	4	rN57	rMB-σA-T54A	-35.8798	-72.2998	0.540148	0.0546325
Il6	4	PBS control	rMB-σA-T54A	-47.8495	-89.9037	-5.79534	0.0214302	*
Il6	4	PBS control	rN57	11.9697	-30.0845	54.0239	0.90745
Ccl2	1	rMB-σA-S46N/S49Y	rMB	-64.533	-190.749	61.6827	0.547881
Ccl2	1	rMB-σA-T54A	rMB	-66.8046	-193.02	59.4111	0.515697
Ccl2	1	rN57	rMB	-7.48683	-133.702	118.729	0.999744
Ccl2	1	PBS control	rMB	-196.556	-342.298	-50.815	0.0055717	**
Ccl2	1	rMB-σA-T54A	rMB-σA-S46N/S49Y	-2.27158	-128.487	123.944	0.999998
Ccl2	1	rN57	rMB-σA-S46N/S49Y	57.0461	-69.1695	183.262	0.65528
Ccl2	1	PBS control	rMB-σA-S46N/S49Y	-132.023	-277.765	13.7179	0.0867667
Ccl2	1	rN57	rMB-σA-T54A	59.3177	-66.8979	185.533	0.622756
Ccl2	1	PBS control	rMB-σA-T54A	-129.752	-275.493	15.9895	0.0947905
Ccl2	1	PBS control	rN57	189.069	43.3282	334.811	0.0077602	**
Ccl2	4	rMB-σA-S46N/S49Y	rMB	-491.075	-681.055	-301.094	3.1e-06	***
Ccl2	4	rMB-σA-T54A	rMB	-229.042	-419.023	-39.0611	0.0139597	*
Ccl2	4	rN57	rMB	-496.236	-686.217	-306.255	2.7e-06	***
Ccl2	4	PBS control	rMB	-616.435	-835.806	-397.064	9e-07	***
Ccl2	4	rMB-σA-T54A	rMB-σA-S46N/S49Y	262.033	72.052	452.014	0.004572	**
Ccl2	4	rN57	rMB-σA-S46N/S49Y	-5.16123	-195.142	184.82	0.999989
Ccl2	4	PBS control	rMB-σA-S46N/S49Y	-125.36	-344.731	94.0106	0.442718
Ccl2	4	rN57	rMB-σA-T54A	-267.194	-457.175	-77.2133	0.0038351	**
Ccl2	4	PBS control	rMB-σA-T54A	-387.393	-606.764	-168.022	0.0003815	***
Ccl2	4	PBS control	rN57	120.199	-99.1719	339.57	0.482944
Cxcl10	1	rMB-σA-S46N/S49Y	rMB	-110.176	-305.346	84.9952	0.454444
Cxcl10	1	rMB-σA-T54A	rMB	-101.942	-297.113	93.2286	0.528099
Cxcl10	1	rN57	rMB	-57.8172	-252.988	137.354	0.894758
Cxcl10	1	PBS control	rMB	-360.828	-586.192	-135.464	0.001091	**
Cxcl10	1	rMB-σA-T54A	rMB-σA-S46N/S49Y	8.23336	-186.937	203.404	0.999934
Cxcl10	1	rN57	rMB-σA-S46N/S49Y	52.3584	-142.812	247.529	0.92378
Cxcl10	1	PBS control	rMB-σA-S46N/S49Y	-250.652	-476.016	-25.2886	0.0251514	*
Cxcl10	1	rN57	rMB-σA-T54A	44.125	-151.046	239.296	0.957502
Cxcl10	1	PBS control	rMB-σA-T54A	-258.886	-484.25	-33.522	0.0200065	*
Cxcl10	1	PBS control	rN57	303.011	77.647	528.375	0.0057222	**
Cxcl10	4	rMB-σA-S46N/S49Y	rMB	-211.894	-293.751	-130.036	3e-06	***
Cxcl10	4	rMB-σA-T54A	rMB	-27.0981	-108.956	54.7593	0.851497
Cxcl10	4	rN57	rMB	-215.157	-297.014	-133.3	2.4e-06	***
Cxcl10	4	PBS control	rMB	-292.611	-387.131	-198.09	2e-07	***
Cxcl10	4	rMB-σA-T54A	rMB-σA-S46N/S49Y	184.795	102.938	266.653	1.93e-05	***
Cxcl10	4	rN57	rMB-σA-S46N/S49Y	-3.26345	-85.1208	78.594	0.999947
Cxcl10	4	PBS control	rMB-σA-S46N/S49Y	-80.7169	-175.238	13.8038	0.116071
Cxcl10	4	rN57	rMB-σA-T54A	-188.059	-269.916	-106.201	1.53e-05	***
Cxcl10	4	PBS control	rMB-σA-T54A	-265.512	-360.033	-170.992	9e-07	***
Cxcl10	4	PBS control	rN57	77.4535	-17.0673	171.974	0.139992
*, P < 0.05; **, P < 0.01; ***, P < 0.001
