# Supplementary material for: Characterization of inner capsid σA protein as a virulence factor of the pteropine orthoreovirus
Source: PLoS Pathog. 2026 May 26;22(5):e1014252. doi: 10.1371/journal.ppat.1014252 (PMC13225656; doi:10.1371/journal.ppat.1014252)
Supplement: S8 Table — (XLSX) [file ppat.1014252.s008.xlsx]

## Sheet: S8 Table
S8 Table. Results of one-way ANOVA with Tukey test for differences in protein levels of cytokines and chemokines in lungs infected with recombinant viruses at 4 days post infection.
Cytokine	Group 1	Group 2	Difference in means	95% family-wise confidence level		Adjusted P-value	Significance
				Lower	Upper
TNFα	rMB	PBS control	35.0266	17.4235	52.6296	1.52e-05	***
TNFα	rMB-S1	PBS control	18.8	1.19695	36.4031	0.0304825	*
TNFα	rMB-S2	PBS control	18.5823	0.979234	36.1854	0.0334052	*
TNFα	rMB-σA-S46N/S49Y	PBS control	8.04274	-9.56034	25.6458	0.770839
TNFα	rMB-σA-T54A	PBS control	39.7436	22.1406	57.3467	1.7e-06	***
TNFα	rN57	PBS control	16.1402	-1.46287	33.7433	0.0886764
TNFα	rMB-S1	rMB	-16.2265	-33.8296	1.37654	0.0858223
TNFα	rMB-S2	rMB	-16.4442	-34.0473	1.15883	0.0789746
TNFα	rMB-σA-S46N/S49Y	rMB	-26.9838	-44.5869	-9.38074	0.0007173	***
TNFα	rMB-σA-T54A	rMB	4.71709	-12.886	22.3202	0.976994
TNFα	rN57	rMB	-18.8863	-36.4894	-1.28327	0.0293905	*
TNFα	rMB-S2	rMB-S1	-0.217712	-17.8208	17.3854	1
TNFα	rMB-σA-S46N/S49Y	rMB-S1	-10.7573	-28.3604	6.84579	0.473369
TNFα	rMB-σA-T54A	rMB-S1	20.9436	3.34055	38.5467	0.011998	*
TNFα	rN57	rMB-S1	-2.65981	-20.2629	14.9433	0.998938
TNFα	rMB-σA-S46N/S49Y	rMB-S2	-10.5396	-28.1426	7.06351	0.497244
TNFα	rMB-σA-T54A	rMB-S2	21.1613	3.55826	38.7644	0.0108842	*
TNFα	rN57	rMB-S2	-2.4421	-20.0452	15.161	0.999346
TNFα	rMB-σA-T54A	rMB-σA-S46N/S49Y	31.7009	14.0978	49.304	7.42e-05	***
TNFα	rN57	rMB-σA-S46N/S49Y	8.09747	-9.50561	25.7005	0.765411
TNFα	rN57	rMB-σA-T54A	-23.6034	-41.2065	-6.00036	0.0035557	**
IFNβ	rMB	PBS control	785.219	561.151	1009.29	0	***
IFNβ	rMB-S1	PBS control	41.5762	-182.492	265.644	0.996665
IFNβ	rMB-S2	PBS control	181.98	-42.0879	406.048	0.171689
IFNβ	rMB-σA-S46N/S49Y	PBS control	52.4101	-171.658	276.478	0.988485
IFNβ	rMB-σA-T54A	PBS control	530.414	306.346	754.482	7e-07	***
IFNβ	rN57	PBS control	32.9485	-191.12	257.017	0.99909
IFNβ	rMB-S1	rMB	-743.643	-967.711	-519.575	0	***
IFNβ	rMB-S2	rMB	-603.239	-827.307	-379.171	1e-07	***
IFNβ	rMB-σA-S46N/S49Y	rMB	-732.809	-956.877	-508.741	0	***
IFNβ	rMB-σA-T54A	rMB	-254.805	-478.874	-30.7372	0.018062	*
IFNβ	rN57	rMB	-752.271	-976.339	-528.202	0	***
IFNβ	rMB-S2	rMB-S1	140.404	-83.6641	364.472	0.44399
IFNβ	rMB-σA-S46N/S49Y	rMB-S1	10.8339	-213.234	234.902	0.999999
IFNβ	rMB-σA-T54A	rMB-S1	488.838	264.769	712.906	3.1e-06	***
IFNβ	rN57	rMB-S1	-8.62769	-232.696	215.44	1
IFNβ	rMB-σA-S46N/S49Y	rMB-S2	-129.57	-353.638	94.498	0.537423
IFNβ	rMB-σA-T54A	rMB-S2	348.433	124.365	572.502	0.0005952	***
IFNβ	rN57	rMB-S2	-149.032	-373.1	75.0364	0.374539
IFNβ	rMB-σA-T54A	rMB-σA-S46N/S49Y	478.004	253.936	702.072	4.6e-06	***
IFNβ	rN57	rMB-σA-S46N/S49Y	-19.4616	-243.53	204.607	0.999957
IFNβ	rN57	rMB-σA-T54A	-497.465	-721.533	-273.397	2.3e-06	***
IFNγ	rMB	PBS control	14.1969	5.3896	23.0041	0.0003679	***
IFNγ	rMB-S1	PBS control	0.440358	-8.3669	9.24761	0.999998
IFNγ	rMB-S2	PBS control	4.02622	-4.78103	12.8335	0.770397
IFNγ	rMB-σA-S46N/S49Y	PBS control	1.56438	-7.24288	10.3716	0.997377
IFNγ	rMB-σA-T54A	PBS control	16.2888	7.48154	25.096	4.92e-05	***
IFNγ	rN57	PBS control	0.264846	-8.54241	9.0721	1
IFNγ	rMB-S1	rMB	-13.7565	-22.5637	-4.94924	0.0005614	***
IFNγ	rMB-S2	rMB	-10.1706	-18.9779	-1.36337	0.015764	*
IFNγ	rMB-σA-S46N/S49Y	rMB	-12.6325	-21.4397	-3.82522	0.0016402	**
IFNγ	rMB-σA-T54A	rMB	2.09194	-6.71532	10.8992	0.987529
IFNγ	rN57	rMB	-13.932	-22.7393	-5.12475	0.0004744	***
IFNγ	rMB-S2	rMB-S1	3.58587	-5.22139	12.3931	0.850036
IFNγ	rMB-σA-S46N/S49Y	rMB-S1	1.12402	-7.68324	9.93127	0.999595
IFNγ	rMB-σA-T54A	rMB-S1	15.8484	7.04118	24.6557	7.51e-05	***
IFNγ	rN57	rMB-S1	-0.175512	-8.98277	8.63174	1
IFNγ	rMB-σA-S46N/S49Y	rMB-S2	-2.46185	-11.2691	6.34541	0.971669
IFNγ	rMB-σA-T54A	rMB-S2	12.2626	3.45531	21.0698	0.0023258	**
IFNγ	rN57	rMB-S2	-3.76138	-12.5686	5.04588	0.820171
IFNγ	rMB-σA-T54A	rMB-σA-S46N/S49Y	14.7244	5.91716	23.5317	0.0002215	***
IFNγ	rN57	rMB-σA-S46N/S49Y	-1.29953	-10.1068	7.50772	0.999072
IFNγ	rN57	rMB-σA-T54A	-16.0239	-24.8312	-7.21669	6.35e-05	***
IL-6	rMB	PBS control	2090.78	1072.66	3108.9	8.9e-06	***
IL-6	rMB-S1	PBS control	166.435	-851.684	1184.55	0.998347
IL-6	rMB-S2	PBS control	861.874	-156.245	1879.99	0.139397
IL-6	rMB-σA-S46N/S49Y	PBS control	283.93	-734.189	1302.05	0.971989
IL-6	rMB-σA-T54A	PBS control	907.983	-110.136	1926.1	0.104577
IL-6	rN57	PBS control	250.975	-767.144	1269.09	0.984903
IL-6	rMB-S1	rMB	-1924.35	-2942.47	-906.229	3.5e-05	***
IL-6	rMB-S2	rMB	-1228.91	-2247.03	-210.79	0.0104709	*
IL-6	rMB-σA-S46N/S49Y	rMB	-1806.85	-2824.97	-788.733	9.27e-05	***
IL-6	rMB-σA-T54A	rMB	-1182.8	-2200.92	-164.681	0.0149361	*
IL-6	rN57	rMB	-1839.81	-2857.93	-821.689	7.05e-05	***
IL-6	rMB-S2	rMB-S1	695.439	-322.68	1713.56	0.344202
IL-6	rMB-σA-S46N/S49Y	rMB-S1	117.495	-900.624	1135.61	0.999773
IL-6	rMB-σA-T54A	rMB-S1	741.548	-276.571	1759.67	0.274276
IL-6	rN57	rMB-S1	84.5401	-933.579	1102.66	0.999967
IL-6	rMB-σA-S46N/S49Y	rMB-S2	-577.944	-1596.06	440.175	0.558452
IL-6	rMB-σA-T54A	rMB-S2	46.1087	-972.01	1064.23	0.999999
IL-6	rN57	rMB-S2	-610.899	-1629.02	407.22	0.494734
IL-6	rMB-σA-T54A	rMB-σA-S46N/S49Y	624.052	-394.067	1642.17	0.469842
IL-6	rN57	rMB-σA-S46N/S49Y	-32.9552	-1051.07	985.164	1
IL-6	rN57	rMB-σA-T54A	-657.008	-1675.13	361.111	0.409574
CCL2	rMB	PBS control	1455.05	841.383	2068.72	7e-07	***
CCL2	rMB-S1	PBS control	165.638	-448.029	779.305	0.976152
CCL2	rMB-S2	PBS control	656.709	43.0423	1270.38	0.0300008	*
CCL2	rMB-σA-S46N/S49Y	PBS control	168.792	-444.875	782.459	0.973823
CCL2	rMB-σA-T54A	PBS control	734.758	121.091	1348.43	0.0113056	*
CCL2	rN57	PBS control	205.053	-408.614	818.72	0.934524
CCL2	rMB-S1	rMB	-1289.41	-1903.08	-675.745	6e-06	***
CCL2	rMB-S2	rMB	-798.341	-1412.01	-184.674	0.0049278	**
CCL2	rMB-σA-S46N/S49Y	rMB	-1286.26	-1899.92	-672.591	6.3e-06	***
CCL2	rMB-σA-T54A	rMB	-720.292	-1333.96	-106.625	0.0136027	*
CCL2	rN57	rMB	-1250	-1863.66	-636.33	1.02e-05	***
CCL2	rMB-S2	rMB-S1	491.071	-122.596	1104.74	0.18419
CCL2	rMB-σA-S46N/S49Y	rMB-S1	3.15411	-610.513	616.821	1
CCL2	rMB-σA-T54A	rMB-S1	569.12	-44.5473	1182.79	0.0826565
CCL2	rN57	rMB-S1	39.4147	-574.252	653.082	0.999993
CCL2	rMB-σA-S46N/S49Y	rMB-S2	-487.917	-1101.58	125.75	0.189781
CCL2	rMB-σA-T54A	rMB-S2	78.0488	-535.618	691.716	0.999603
CCL2	rN57	rMB-S2	-451.656	-1065.32	162.011	0.263463
CCL2	rMB-σA-T54A	rMB-σA-S46N/S49Y	565.966	-47.7014	1179.63	0.0855544
CCL2	rN57	rMB-σA-S46N/S49Y	36.2606	-577.406	649.928	0.999996
CCL2	rN57	rMB-σA-T54A	-529.705	-1143.37	83.962	0.12563
CXCL10	rMB	PBS control	6201.19	3000.32	9402.06	2.35e-05	***
CXCL10	rMB-S1	PBS control	2420.48	-780.389	5621.35	0.236308
CXCL10	rMB-S2	PBS control	4025.76	824.888	7226.62	0.00699	**
CXCL10	rMB-σA-S46N/S49Y	PBS control	2475.99	-724.882	5676.85	0.214631
CXCL10	rMB-σA-T54A	PBS control	6538.33	3337.46	9739.2	9.8e-06	***
CXCL10	rN57	PBS control	2586.82	-614.051	5787.69	0.175805
CXCL10	rMB-S1	rMB	-3780.71	-6981.58	-579.845	0.0128375	*
CXCL10	rMB-S2	rMB	-2175.44	-5376.3	1025.43	0.34988
CXCL10	rMB-σA-S46N/S49Y	rMB	-3725.21	-6926.07	-524.338	0.0146987	*
CXCL10	rMB-σA-T54A	rMB	337.139	-2863.73	3538.01	0.999867
CXCL10	rN57	rMB	-3614.37	-6815.24	-413.506	0.0192051	*
CXCL10	rMB-S2	rMB-S1	1605.28	-1595.59	4806.15	0.688899
CXCL10	rMB-σA-S46N/S49Y	rMB-S1	55.5075	-3145.36	3256.38	1
CXCL10	rMB-σA-T54A	rMB-S1	4117.85	916.984	7318.72	0.0055414	**
CXCL10	rN57	rMB-S1	166.339	-3034.53	3367.21	0.999998
CXCL10	rMB-σA-S46N/S49Y	rMB-S2	-1549.77	-4750.64	1651.1	0.721679
CXCL10	rMB-σA-T54A	rMB-S2	2512.58	-688.293	5713.44	0.201164
CXCL10	rN57	rMB-S2	-1438.94	-4639.81	1761.93	0.783467
CXCL10	rMB-σA-T54A	rMB-σA-S46N/S49Y	4062.34	861.477	7263.21	0.0063753	**
CXCL10	rN57	rMB-σA-S46N/S49Y	110.831	-3090.04	3311.7	1
CXCL10	rN57	rMB-σA-T54A	-3951.51	-7152.38	-750.645	0.0084173	**
*, P < 0.05; **, P < 0.01; ***, P < 0.001
