# Supplementary material for: Characterization of inner capsid σA protein as a virulence factor of the pteropine orthoreovirus
Source: PLoS Pathog. 2026 May 26;22(5):e1014252. doi: 10.1371/journal.ppat.1014252 (PMC13225656; doi:10.1371/journal.ppat.1014252)
Supplement: S9 Table — (XLSX) [file ppat.1014252.s009.xlsx]

## Sheet: S9 Table
S9 Table. Primers and probes used in this study
Primer	Sequence (5'-3')
pT7-vector-T7P-R	AAGCTATAGTGAGTCGTATTACCC
pT7-vector-HDVRibo-F	TCATCGGGTCGGCATGGCATC
N57-L1-F	GACTCACTATAGCTTTATCACTCATGGCTCAGATTCGAGGTTTGC
N57-L1-R	ATGCCGACCCGATGAATATATATCACCCTTCTCAGGGGTC
N57-L1-2020F	CGGTCCCAGTTCGTCTGTGA
N57-L1-1996R	GACGAACTGGGACCGAATGG
N57-L2-F	GACTCACTATAGCTTTACTGATCCTACCATGC
N57-L2-R	ATGCCGACCCGATGAATATGATCCACACCAGC
N57-L2-2837F	CGACAATCTGTTCCAAGGCTAC
N57-L2-2810R	AGCCTTGGAACAGATTGTCGCTATTG
N57-L2-F2	GATTCATTAATGCAGGGGGATGGGTAATACGACTCACTATAGCTTTACTGATCCTACCATGC
N57-L2-2127R	CGACTACGAGGAATCCACTC
N57-L2-2152F	GATTCCTCGTAGTCGATGTTC
pT7-vector-T7P-R2	CTGCATTAATGAATCGGCCAAC
N57-L3-F	GACTCACTATAGCTTTATTCCCTTAAGCGCGTTCCAGGATGCGTAAGAC
N57-L3-R	ATGCCGACCCGATGAGTACTCCCGAGGGTGTTCTAGGATGAACTC
N57-L3-1803F	CTGTGGCCTCTGATTTCTCG
N57-L3-1776R	AATCAGAGGCCACAGGTTTGAGC
N57-M1-F	GACTCACTATAGCTTTAAATCGACATGGCGTAC
N57-M1-R	ATGCCGACCCGATGAATAATCTACTACTACTAATCTGTGGGTACC
N57-M2-F	GACTCACTATAGCTTATTTTGTGACAGGTCGCACTCATGATGG
N57-M2-R	ATGCCGACCCGATGAATAAGCGGACAGGCCCGAC
N57-M3-F	GACTCACTATAGCTTATTTTTCCACTAGCGTGC
N57-M3-R	ATGCCGACCCGATGAATAGGGACCCCCGAAAGG
N57-S1-F	GACTCACTATAGCTTAATTTTGCTCTTAGGTGTCG
N57-S1-R	ATGCCGACCCGATGAATAGCAGCTCTTAGTGG
N57-S2-F	GACTCACTATAGCTTTAAGAACCACGATGGCGCGTG
N57-S2-R	ATGCCGACCCGATGATTAGACCACGGCTGAG
N57-S3-F	GACTCACTATAGCTTAATTTTTCCTGTTGAGACGTG
N57-S3-R	ATGCCGACCCGATGAATAGCTCCTGTCGATGC
N57-S4-F	GACTCACTATAGCTTATTTTTGTCTTGGCGCGCAAGC
N57-S4-R	ATGCCGACCCGATGAATACCATGTCTCGGCTAACC
σA-S46N/S49Y-F	TAAACTTAACGTATTCCACTATCTCGACGCC
σA-S46N/S49Y-R	AATACGTTAAGTTTAAAGCCAACGGACTAT
σA-T54A-F	TATCTCGGCGCCTCAGCAACCTTTTC
σA-T54A-R	TGAGGCGCCGAGATAGTGGAAGACGT
σA-T140N-F	CTTGAGAACAAATATCCACTGCTGCT
σA-T140N-R	ATATTTGTTCTCAAGTTCTCTACGAC
σA-V160I-F	TCCTCTCATCTATGTGGAGACGTGGCCTAATATGTTGTC
σA-V160I-R	ACATAGATGAGAGGACCGTTCTGCATCATGTTCAGC
σA-S189A-F	GAAATCGCGATGGTACTGGCACAGTCT
σA-S189A-R	TACCATCGCGATTTCCCTGAAATCCTT
σA-Q288L-F	GCTTCTCTGTTGAGCGCTTTGATAATGTCTTGCAGACAG
σA-Q288L-R	GCTCAACAGAGAAGCGGCCAACCAGCTGGAGTCAGCGTTC
σA-I347L-F	GGGTTTGCTTGACCAAGCAAAAGGTC
σA-I347L-R	TGGTCAAGCAAACCCGCTTGAACATG
σA-T356I-F	ACATTGATCCAAAATGCTACGGATGTT
σA-T356I-R	ATTTTGGATCAATGTTTGACCTTTTG
N57MB-L1-qPCR-F	GATCCATAGCTTACAGTCCACCTAC
N57-L1-qPCR-R	CCCGTTCCAAGATCCATCCAAA
N57-L1-Probe	FAM-ACGACCAGGAATACCCGACAACACCCAA-BHQ1
MB-L1-qPCR-R	CCCGTTCCGAGATCCATCCAA
MB-L1-Probe	FAM-GCGACCGGG-ZEN-AATACCTGACAACACCCAA-3' IBFQ
