# Supplementary material for: Characterization of inner capsid σA protein as a virulence factor of the pteropine orthoreovirus
Source: PLoS Pathog. 2026 May 26;22(5):e1014252. doi: 10.1371/journal.ppat.1014252 (PMC13225656; doi:10.1371/journal.ppat.1014252)
Supplement: S10 Table — (XLSX) [file ppat.1014252.s010.xlsx]

## Sheet: S10 Table
S10 Table. PRV strains used for amino acid sequence alignment of σA
Strain	Host	Country of Origin	Year	Accession No.
Miyazaki-Bali/2007	Human	Indonesia	2007	BAT21548
Nachunsulwe-57	Bat (Rousettus aegyptiacus)	Zambia	2018	BCT66009
Kasama	Bat (Lissonycteris angolensis ruwenzorii)	Uganda	2017	QLJ84444
Samal-24	Bat (Eonycteris spelaea)	Philippines	2013	BAW99696
Samal-50	Bat (Rousettus amplexicaudatus)	Philippines	2013	BAW99708
Talikud-73	Bat (Eonycteris spelaea)	Philippines	2013	BAW99720
Talikud-79	Bat (Rousettus amplexicaudatus)	Philippines	2013	BAW99744
Talikud-82	Bat (Rousettus amplexicaudatus)	Philippines	2013	BAW99780
Talikud-83	Bat (Eonycteris spelaea)	Philippines	2013	BAW99792
Garut-50	Bat (Pteropus vampyrus)	Indonesia	2016	BBM60905
Garut-69	Bat (Pteropus vampyrus)	Indonesia	2017	BBE49405
Nelson bay	Bat (Pteropus policephalus)	Australia	1968	AAC18123
Pulau	Bat (Pteropus hypomelanus)	Malaysia	1999	YP_009507777
Indonesia/2010	Bat (Pteropus vampyrus)	Indonesia	2010	AIX94448
Cangyuan	Bat (Rousettus leschenaultii)	China	2012	YP_009110704
Paguyaman	Bat (Acerodon celebensis)	Indonesia	2013	BCW03403
WDBP1716	Bat (Rousettus leschenaultii)	China	2017	WHP37805
Melaka	Human	Malaysia	2006	YP_007507322
Kampar	Human	Malaysia	2006	ACC77638
HK23629/07	Human	Indonesia	2007	ABW22627
HK46886/09	Human	Indonesia	2009	AEP17500
HK50842/10	Human	Indonesia	2010	AEP17501
Sikamat/MYS/2010	Human	Malaysia	2010	AES12477
12MYKLU1034	Human	Malaysia	2012	WMQ78153
BDB047	Human	Bangladesh	2022	YBK89806
BDB051	Human	Bangladesh	2023	YBK89807
BDB113	Human	Bangladesh	2023	YBK89808
Lopburi01	Monkey	Thailand	2013	ATI13787
Lopburi02	Monkey	Thailand	2013	ATI13799
MLBC1302	Bat fly (Eucampsipoda sundaica)	China	2013	WHP37803
MLBC1313	Bat fly (Eucampsipoda sundaica)	China	2013	WHP37804
